# Supplementary material for: Unintended Laboratory-Driven Evolution Reveals Genetic Requirements for Biofilm Formation by Desulfovibrio vulgaris Hildenborough
Source: mBio. 2017 Oct 17;8(5):e01696-17. doi: 10.1128/mBio.01696-17 (PMC5646257; doi:10.1128/mBio.01696-17)
Supplement: TABLE S2 [file mbo005173543st2.xls]

## Sheet: Supplementary Table S2
Table S2. Strains and plasmids used in this study
Strain or Plasmid	Genotype or Relevant Characteristics1	Use	Source
Escherichia coli strains
a-select (Silver efficiency)	deoR endA1 recA1 relA1 gyrA96 hsdR17(rK− mK+) supE44 thi-1 phoA Δ(lacZYA argF)U169 Φ80lacZΔM15 λ− F−	Production and replication of plasmids	Bioline
Desulfovibrio vulgaris Hildenborough Strains
DvH-MO strains
DvH-MO	Biofilm-deficient; maintained at the University of Missouri	Wild-Type	ATCC ca. 2003
JW710	DvH-MO Δupp::Barcode2; 5-FUr	Parental strain; allows for upp as a counterselectable marker; unique barcode for strain differentiation	Keller et al. 2009
JW7705	JW710 ΔDVU1017ATP(G1542T)::(Pnpt-npt-upp); Kmr, 5-FUs	Marker-exchange of DVU1017 at 1543 bp from 5′ end; introduction of a stop codon by SNP at 1542 bp	This study
JW7706	JW7705 ΔDVU1017ATP Δ(Pnpt-npt-upp); 5-FUr	Markerless deletion of DVU1017 at 1543 bp from 5′ end; introduction of a stop codon by SNP at 1542 bp	This study
JW7707	JW7705 (Pnpt-npt-upp)::DVU1017ATP(AG2330GA); 5-FUr	Complementation of DVU1017 ATP-binding domain at 1543 bp from 5′ end; change in stop codon4	This study
DvH-MT strains
DvH-MT	Biofilm-positive; maintained at Montana State University	Wild-Type	ATCC ca. 2007
JWT700	DvH-MT Δupp::Barcode3; 5-FUr	Parental strain; allows for upp as a counterselectable marker; unique barcode for strain differentiation	This study
JWT701	JWT700 ΔDVU1017::(Pnpt-npt-upp); Kmr, 5-FUs	Marker-exchange of DVU1017	This study
JWT702	JWT700 ΔDVU1545::(Pnpt-npt-upp); Kmr, 5-FUs	Marker-exchange of DVU1545	This study
JWT703	JWT700 ΔDVU1012::(Pnpt-npt-upp); Kmr, 5-FUs	Marker-exchange of DVU1012	This study
JWT704	JWT701 ΔDVU1017 Δ(Pnpt-npt-upp); 5-FUr	Markerless deletion of DVU1017	This study
JWT705	JWT703 ΔDVU1012 Δ(Pnpt-npt-upp); 5-FUr	Markerless deletion of DVU1012	This study
JWT706	JWT702 ΔDVU1545 Δ(Pnpt-npt-upp); 5-FUr	Markerless deletion of DVU1545	This study
JWT708	JWT706 ΔDVU1545 ΔDVU1012::(Pnpt-npt-upp); Kmr, 5-FUs	Markerless deletion of DVU1545; marker-exchange of DVU1012	This study
JWT709	JWT708 ΔDVU1545 ΔDVU1012; 5-FUr	Markeless deletion of DVU1545 and DVU1012	This study
JWT715	JWT700 ΔDVU1017ATP(G1542T)::(Pnpt-npt-upp); Kmr, 5-FUs	Marker-exchange of DVU1017 at 1543 bp from 5′ end; introduction of a stop codon by SNP at 1542 bp	This study
JWT716	JWT715 ΔDVU1017ATP(G1542T) Δ(Pnpt-npt-upp); 5-FUr	Markerless deletion of DVU1017 at 1543 bp from 5′ end; introduction of a stop codon by SNP at 1542 bp	This study
JWT717	JWT715 (Pnpt-npt-upp)::DVU1017ATP(AG2330GA); 5-FUr	Complementation of DVU1017 ATP-binding domain at 1543 bp from 5′ end; change in stop codon3	This study
JWT718	JWT715 (Pnpt-npt-upp)::DVU1017ATP(AG2330GA; G1903C); 5-FUr	Complementation of DVU1017 ATP-binding domain at 1543 bp from 5′ end; change in stop codon3; introduction of DvH-MO SNP Ala635Pro	This study
JWT719	JWT715 (Pnpt-npt-upp)::DVU1017ATP(AG2330GA; GC1903CT); 5-FUr	Complementation of DVU1017 ATP-binding domain at 1543 bp from 5′ end; change in stop codon3; introduction of DvH-MO biofilm SNP Ala635Leu	This study
Plasmids
pMO719	pCR8/GW/TOPO containing SRB replicon (pBG1); Spr	Source of Spr and pUC ori fragment	Keller et al. 2009
pMO746	upp in an artificial operon with npt under npt promotor and Apr-pUC ori from pCR4/TOPO; Kmr	Source of Pnpt-npt-upp fragment	Parks et al. 2013
pMO7700	Spr and pUC ori from pMO719 plus upstream and downstream DNA regions of DVU1545 flanking the artificial operon of Pnpt-npt-upp from pMO746; Spr and Kmr	For marker-exchange deletion of DVU1545	This study
pMO7701	Spr and pUC ori from pMO719 plus upstream and downstream DNA regions of DVU1545; Spr	For markerless deletion of DVU1545	This study
pMO7706	Spr and pUC ori from pMO719 plus upstream and downstream DNA regions of upp (DVU1025) flanking a 40 bp unique barcode sequence2; Spr	For marker-exchange deletion of upp with a unique barcode	This study
pMO7707	Spr and pUC ori from pMO719 plus upstream and downstream DNA regions of DVU1017 flanking the artificial operon of Pnpt-npt-upp from pMO746; Spr and Kmr	For marker-exchange deletion of DVU1017	This study
pMO7708	Spr and pUC ori from pMO719 plus upstream and downstream DNA regions of DVU1012 flanking the artificial operon of Pnpt-npt-upp from pMO746; Spr and Kmr	For marker-exchange deletion of DVU1012	This study
pMO7709	Spr and pUC ori from pMO719 plus upstream and downstream DNA regions of DVU1012; Spr	For markerless deletion of DVU1012	This study
pMO7710	Spr and pUC ori from pMO719 plus upstream and downstream DNA regions of DVU1017; Spr	For markerless deletion of DVU1017	This study
pMO7717	Spr and pUC ori from pMO719 plus DVU1017 1054-1541 bp (T1542G) and downstream DNA regions of DVU1017 flanking the artificial operon of Pnpt-npt-upp from pMO746; Spr and Kmr	For marker-exchange deletion of DVU1017 3′ end (1543-2331 bp) with an introduction of a stop codon at 1542 bp to prevent polor effects	This study
pMO7718	Spr and pUC ori from pMO719 plus DVU1017 1054-1541 bp (T1542G) and downstream DNA regions of DVU1017; Spr	For markerless deletion of DVU1017 3′ end (1543-2331 bp) with an introduction of a stop codon at 1542 bp to prevent polor effects	This study
pMO7719	Spr and pUC ori from pMO719 plus DVU1017 1054-2331 bp (AG2330GA) and downstream DNA regions of DVU1017 Spr	For complementation of DVU1017 3′ end (1543-2331 bp) with an introduction of a stop codon change (TAG-->TGA) to differentiate WT from complement3	This study
pMO7720	Spr and pUC ori from pMO719 plus DVU1017 1054-2331 bp (G1903C; AG2330GA) and downstream DNA regions of DVU1017; Spr	For complementation of DVU1017 3′ end (1543-2331 bp) with an introduction of DvH-MO SNP (Ala635Pro) and a stop codon change (TAG-->TGA) to differentiate WT from complement3;	This study
pMO7721	Spr and pUC ori from pMO719 plus DVU1017 1054-2331 bp (GC1903CT; AG2330GA) and downstream DNA regions of DVU1017; Spr	For complementation of DVU1017 3′ end (1543-2331 bp) with an introduction of DvH-MO biofilm SNP (Ala635Leu) and a stop codon change (TAG-->TGA) to differentiate WT from complement3;	This study
1Definitions: WT: wild type; upp: uracil phosphoribosyltransferase (DVU1025), DVU1017ATP: ATP-binding domain of DVU1017 (1543-2331 bp), npt: neomycin phosphotransferase II conferring kanamycin resistance, Pnpt: promotor from npt; Km: kanamycin; Sp: Spectinomycin; Ap: Ampicillin
2ACGTGCCTAAAGTGTACTACTGACACCTCCGCGATGAGTA
3TACGTTACCGTTACTCAGTCAGTACCACAACTCAGACGT
4stop codon change TAG-->TGA eliminates an FspBI recognition site and differentiates WT from complement
Keller, K. L., Bender, K. S. & Wall, J. D. Development of a markerless genetic exchange system for Desulfovibrio vulgaris Hildenborough and its use in generating a strain with increased transformation efficiency. Appl. Environ. Microbiol. 75, 7682-7691 (2009).
Parks, J. M. et al. The genetic basis for bacterial mercury methylation. Science 339, 1332-1335 (2013).
