# Supplementary material for: Unintended Laboratory-Driven Evolution Reveals Genetic Requirements for Biofilm Formation by Desulfovibrio vulgaris Hildenborough
Source: mBio. 2017 Oct 17;8(5):e01696-17. doi: 10.1128/mBio.01696-17 (PMC5646257; doi:10.1128/mBio.01696-17)
Supplement: TABLE S3 [file mbo005173543st3.xls]

## Sheet: Supplementary Table S3
Table S3. Primers used in this study
Primer name	Primer sequence (5'-3')1	Purpose of primer
DVU1025-upF	GCCTTTTGCTGGCCTTTTGCTCACATTGTGCACTCTTATCTGGTGCGTG	amplification of DVU1025 upstream region to make pMO7706
DVU1025-MT-upR	TTGTGGTACTGACTGAGTAACGGTAACGTAGGTTGTCTCCTTGGACGTGG	amplification of DVU1025 upstream region to make pMO7706; for replacing DVU1025 (upp) with a unique barcode
DVU1025-MT-dnF	GTTACTCAGTCAGTACCACAACTCAGACGTGACGGTATCCGCAATGGTGG	amplification of DVU1025 downstream region to make pMO7706; for replacing DVU1025 (upp) with a unique barcode
DVU1025-dnR	CGAGGCATTTCTGTCCTGGCTGGGGCGTGACGAAATTGGGCAC	amplification of DVU1025 downstream region to make pMO7706; PCR primer with uppbarcodeMT-F or uppbarcodeMO-F2 for JW710/JWT700 strain differentiation
DVU1012-upF	GCCTTTTGCTGGCCTTTTGCTCACATCAAAATCGCCGCCTACCAGTCT	amplification of DVU1012 upstream region to make pMO7708, pMO7709
DVU1012-upR	GCGACAAGATATTCGGCACCAAGTAAGTTGGTCTTGCACCCTGCCATG	amplification of DVU1012 upstream region to make pMO7708
DVU1012-dnF	GCGCCCCAGCTGGCAATTCCGGAACGCCCAACGGTACGCAATG	amplification of DVU1012 downstream region to make pMO7708
DVU1012-dnR	CGAGGCATTTCTGTCCTGGCTGGCGTAGCCTCGACTGGAAAAGTTCC	amplification of DVU1012 downstream region to make pMO7708, pMO7709
DVU1012-MLD-upR	CATTGCGTACCGTTGGGCGTTTTGGTCTTGCACCCTGCCATG	amplification of DVU1012 upstream region to make pMO7709
DVU1012-MLD-dnF	CATGGCAGGGTGCAAGACCAAAACGCCCAACGGTACGCAATG	amplification of DVU1012 downstream region to make pMO7709
DVU1545-upF	GCCTTTTGCTGGCCTTTTGCTCACATGCCCGCTTCCTCAATGTCTCTG	amplification of DVU1545 upstream region to make pMO7700 and pMO7701
DVU1545-upR	GCGACAAGATATTCGGCACCAAGTAAGGCACAGACAGTGTGATGGTGTTTCC	amplification of DVU1545 upstream region to make pMO7700
DVU1545-dnF	GCGCCCCAGCTGGCAATTCCGGCATAGGCATACACTGCTCACACCC	amplification of DVU1545 downstream region to make pMO7700
DVU1545-dnR	CGAGGCATTTCTGTCCTGGCTGGCGACAAGTTCGGAAGGCAGCG	amplification of DVU1545 downstream region to make pMO7700 and pMO7701
DVU1545-MLD-upR	GGGTGTGAGCAGTGTATGCCTATGGCACAGACAGTGTGATGGTGTTTCC	amplification of DVU1545 upstream region to make pMO7701
DVU1545-MLD-dnF	GGAAACACCATCACACTGTCTGTGCCATAGGCATACACTGCTCACACCC	amplification of DVU1545 downstream region to make pMO7701
DVU1017-upF	GCCTTTTGCTGGCCTTTTGCTCACATCGGTGAACTCATCATCCTTGTTGGAC	amplification of DVU1017 upstream region to make pMO7707 and pMO7710
DVU1017-upR	GCGACAAGATATTCGGCACCAAGTAAGTTTTCCCCCAAGCAGGTGACAAC	amplification of DVU1017 upstream region to make pMO7707
DVU1017-dnF	GCGCCCCAGCTGGCAATTCCGGCCATGCCGCTGTTCCAATGGA	amplification of DVU1017 downstream region to make pMO7707 and pMO7717
DVU1017-dnR	CGAGGCATTTCTGTCCTGGCTGGCAGGGAGATGACCTTCTGCTCG	amplification of DVU1017 downstream region to make pMO7707, pMO7710, pMO7717, pMO7718, and pMO7719; amplification with DVU1017-1800F for WT and complement strain differentiation (see DVU1017-1800F below)
DVU1017-MLD-upR	TCCATTGGAACAGCGGCATGGTTTTCCCCCAAGCAGGTGACAAC	amplification of DVU1017 upstream region to make pMO7710
DVU1017-MLD-dnF	GTTGTCACCTGCTTGGGGGAAAACCATGCCGCTGTTCCAATGGA	amplification of DVU1017 downstream region to make pMO7710
DVU1017ATPdomain-upF	GCCTTTTGCTGGCCTTTTGCTCACATGCCATAGCCATCCCGGTCG	amplification of DVU1017 1054-1541, the upstream region for pMO7717, pMO7718, pMO7719, pMO7720, and pMO7721
DVU1017ATPdomain-upR	GCGACAAGATATTCGGCACCAAGTAAGCTAGGGCCTGTCTTCAGGGC	amplification of DVU1017 1054-1541, the upstream region for pMO7717; introduces a stop codon to prevent polar effects of partial gene deletion
DVU1017ATPdomain-MLD-upR	TCCATTGGAACAGCGGCATGGCTAGGGCCTGTCTTCAGGGC	amplification of DVU1017 1054-1541, the upstream region for pMO7718; introduces a stop codon to prevent polar effects of partial gene deletion
DVU1017ATPdomain-MLD-dnF	GCCCTGAAGACAGGCCCTAGCCATGCCGCTGTTCCAATGGA	amplification of DVU1017 downstream region to make pMO7718; overhang includes stop codon change from DVU1017ATPdomain-MLD-upR
DVU1017comp-R2	TCCATTGGAACAGCGGCATGGTCAGGCAGCCCCCCCG	amplification of DVU1017 to make pMO7719 for complementation; introduces a stop codon change of TAG-->TGA for WT and complement strain differentiation
DVU1017comp-dnF	CGGGGGGGCTGCCTGACCATGCCGCTGTTCCAATGGA	amplification of DVU1017 downstream region to make pMO7719 for complementation; overhang contains the stop codon change of TAG-->TGA for WT and complement strain differentiation from DVU1017comp-R2
DVU1017_A635-P_SNP_F	CATGATCATGCGTGCCCCCGACGTCGCGGGTGTCAC	used with SpecRpUC-R for amplification and DVU1017 A635P SNP introduction to make pMO7720 with pMO7719 as the template
DVU1017_A635-P_SNP_R	GTGACACCCGCGACGTCGGGGGCACGCATGATCATG	used with DVU1017ATPdomain-upF for amplification and DVU1017 A635P SNP introduction to make pMO7720 with pMO7719 as the template
DVU1017_A635-L_SNP_F	CATGATCATGCGTGCCCTCGACGTCGCGGGTGTCAC	used with SpecRpUC-R for amplification and DVU1017 A635L SNP introduction to make pMO7721 with pMO7719 as the template
DVU1017_A635-L_SNP_R	GTGACACCCGCGACGTCGAGGGCACGCATGATCATG	used with DVU1017ATPdomain-upF for amplification and DVU1017 A635L SNP introduction to make pMO7721 with pMO7719 as the template
SpecRpUC-F	CCAGCCAGGACAGAAATGCCTCG	amplification of plasmid backbone (Specr-pUC) from pMO719
SpecRpUC-R	ATGTGAGCAAAAGGCCAGCAAAAGGC	amplification of plasmid backbone (Specr-pUC) from pMO719
Kan gene Prom Nterm	CCGGAATTGCCAGCTGGGGCGC	amplification of (Pnpt-npt-upp) from pMO746
upp gene Cterm	CTTACTTGGTGCCGAATATCTTGTCGC	amplification of (Pnpt-npt-upp) from pMO746
SpecRpUC-up	CGCCTGGTATCTTTATAGTCCT	sequencing of cloned regions
pMO719-XbaI-dn	TGGGTTCGTGCCTTCATCCG	sequencing of cloned regions
Kan_int_F_RevComp	CTCATCCTGTCTCTTGATCAGATCT	sequencing of cloned regions
upp gene Cterm out	GCTGAAGCGCATCGTGGACAA	sequencing of cloned regions
uppBarcodeMT-F	TACGTTACCGTTACTCAGTCAGTACCAC	amplification with DVU1025-dnR confirms JWT700 derivative
uppBarcodeMO-F2	CTACTGACACCTCCGCGATGAGTA	amplification with DVU1025-dnR confirms JW710 derivative
DVU1012-1F	ATGCCTCTCAATCGCACCATCAC	internal primer for verification of presence/absence of DVU1012
DVU1012-656R	CCTATGATGACTGTGGCGAGTCC	internal primer for verification of presence/absence of DVU1012
DVU1017-1514F	CTGTCGAGCGCCCTGAAGA	amplification with DVU1017-2051R results in 538 bp product; restriction digest of this product with MwoI results in fragments of 396, 78, and 64 bp if sequence is WT (Ala635) and 460 and 78 bp for A635P or A635L strains; restriction digest of this product with MnlI results in fragments of 399 and 139 bp for A635L and not cut sites for WT or A635P strains
DVU1017-1800F	CATCGGCTATCTGTCACAGGACAACT	sequencing for verification of pMO7719, pMO7720, pMO7721; amplification with DVU1017-dnR results in 1236-bp product; restriction digest of this product with FspBI results in 707 and 529 bp fragments at WT DVU1017 stop codon (TAG) and no digestion for complement DVU1017 strains (TGA)
DVU1017-1972R	GTTCGCCGACCTGCAAGC	sequencing for verification of pMO7719, pMO7720, pMO7721
DVU1017-2051R	ATGAGCACGTCGGGGTCG	amplification with DVU1017-1514F results in 538 bp product; restriction digest of this product with MwoI results in fragments of 396, 78, and 64 bp if sequence is WT (Ala635) and 460 and 78 bp for A635P or A635L strains; restriction digest of this product with MnlI results in fragments of 399 and 139 bp for A635L and not cut sites for WT or A635P strains
DVU1545-comp-F	GCAGTCCCAGGAGGTACCATGTGCCCGCAAGGACTGTCG	internal primer for verification of presence/absence of DVU1545; overhang is for complementation experiment not discussed in the present study
DVU1545-678R	GACGATGAGCGCACCGC	internal primer for verification of presence/absence of DVU1545
1 Underlined region of primer is overhang used for SLIC with plasmid backbone, Pnpt-npt-upp, or up/dn fragments if for markerless deletion;
Unique DvH-MT barcode sequence is indicated as underlined italics;
Red Bold italics denote the base pairs that change the stop codon from TAG to TGA to differentiate WT from complement strains;
Blue Bold underlined denotes SNP introduction for Ala635Pro or Ala635Leu
